# Supplementary material for: Hyperoxia Induced Hypomyelination
Source: Biomedicines. 2022 Dec 23;11(1):37. doi: 10.3390/biomedicines11010037 (PMC9855863; doi:10.3390/biomedicines11010037)
Supplement: Supplementary file 1 [file biomedicines-11-00037-s001.zip]

Archive with 1 entries (1 files):
- biomedicines-2089953-supplementary.pdf
